# Supplementary material for: Garcinia cambogia Phenolics as Potent Anti-COVID-19 Agents: Phytochemical Profiling, Biological Activities, and Molecular Docking
Source: Plants (Basel). 2022 Sep 26;11(19):2521. doi: 10.3390/plants11192521 (PMC9572397; doi:10.3390/plants11192521)
Supplement: Supplementary file 1 [file plants-11-02521-s001.zip]

Archive with 1 entries (1 files):
- plants-1916867-supplementary.pdf
